# Supplementary material for: Clinical analysis of deceased donor liver transplantation in the treatment of hepatocellular carcinoma with segmental portal vein tumor thrombus: A long-term real-world study
Source: Front Oncol. 2022 Sep 20;12:971532. doi: 10.3389/fonc.2022.971532 (PMC9530398; doi:10.3389/fonc.2022.971532)
Supplement: Supplementary file 3 [file DataSheet_1.xls]

## Sheet: Sheet1
Patient Number	Age	Gender（0=Male，1=Female）	HBV infection（Absence=0，Present=1）	Preoperative AFP level	Preoperative CA199 level	Cirrhosis (Absence=0, Presence=1)	Pretransplant treatment (Absence=0, Presence=1)	Tumor number (Single=1, Multiple=2)	Satellite lesions (Absence=0, Presence=1)	Maximal diameter	Histological grade (well or moderate=0, poor=1)	Micro-vascular invasion (Absence=0, Presence=1)	PVTT (Absence=0, Presence=1)	PVTT location (none=0, lobar=1, segmental=2)	Overall survival (alive=0, death=1)	Survival time (months)	Recurrece-free survival (no recurrence=0, recurrence=1)	Recurrence-free survival time (months)
1	49	0	1	293	26.7	1	1	1	0	1.5	0	0	0	0	0	83	0	83
2	49	0	1	3.8	68.6	1	0	2	1	4.5	1	0	0	0	1	28	1	12
3	50	0	1	12.1	0.6	1	0	1	0	2	0	0	0	0	0	83	0	83
4	52	0	1	300	20	1	0	1	0	10	0	0	0	0	0	83	0	83
5	54	0	0	15.5	150.8	0	1	1	0	12	0	1	0	0	1	29	1	11
6	44	0	1	2903	0.7	1	1	2	1	24	1	0	0	0	1	5	1	3
7	51	0	1	4.2	33.4	1	0	1	0	5.5	0	0	0	0	0	82	0	82
8	29	0	1	101.4	8	1	0	1	0	11	1	0	0	0	1	43	1	15
9	34	0	1	10.3	13.7	1	0	2	0	4	1	0	1	1	1	16	1	5
10	63	0	0	100	32	1	1	2	0	3	0	0	0	0	0	80	0	80
11	51	0	1	15.5	35.5	1	0	2	0	4.5	0	1	0	0	0	80	0	80
12	55	0	1	86.6	5.7	1	0	2	0	5	1	0	1	1	1	14	1	7
13	47	0	1	1582	9.4	1	0	2	0	3.5	0	0	0	0	1	12	1	9
14	59	0	0	2.5	36.3	1	1	1	0	0.5	0	0	0	0	0	79	1	42
15	66	1	1	6	21	1	0	2	0	2.5	0	0	0	0	0	79	0	79
16	58	1	1	12.2	19.4	1	1	2	0	2.5	0	0	0	0	0	79	0	79
17	44	0	1	798	15.3	0	0	1	0	3	1	0	0	0	0	79	0	79
18	50	0	1	29	29.5	1	0	1	0	14	1	1	1	1	1	17	1	3
19	52	0	1	3.3	24.5	1	0	2	0	4.5	0	0	0	0	0	79	0	79
20	44	0	1	60500	28.5	1	0	2	0	9	1	1	1	1	1	7	1	5
21	39	1	1	4849	135.5	1	1	1	0	3.5	0	0	0	0	0	78	1	25
22	62	0	1	1.3	28.7	1	0	2	0	5	0	0	0	0	0	78	1	33
23	53	1	1	1606	31	1	1	1	0	8	1	0	1	1	1	17	1	2
24	40	0	1	1.8	8.6	1	1	1	0	5	0	0	0	0	0	78	0	78
25	43	1	1	590.3	23.5	1	0	2	0	1.5	0	0	0	0	1	21	1	7
26	61	0	1	60500	37.6	0	0	2	1	15	1	0	0	0	1	11	1	4
27	41	0	1	5.4	38.7	0	0	1	0	13	1	1	0	0	1	7	1	1
28	53	1	1	47.8	31.6	1	0	1	0	13	0	0	1	1	1	29	1	6
29	50	0	1	70.2	32	1	0	1	0	5	0	0	0	0	0	77	0	77
30	56	0	1	6.1	49.9	1	0	1	0	2.5	0	0	0	0	0	77	0	77
31	56	0	1	67.3	37.3	1	0	1	0	9	1	1	1	1	1	35	1	9
32	47	0	1	2.2	33.3	1	0	1	0	6	1	1	0	0	0	76	0	76
33	51	0	1	20	10	1	1	2	0	4.5	0	0	0	0	1	20	1	11
34	52	0	1	1174	7.3	0	0	2	0	2	0	0	0	0	1	7	1	4
35	49	0	1	552.9	35.5	1	0	1	0	9.5	0	0	0	0	1	22	1	12
36	40	0	1	239.3	8.8	1	1	1	0	4	0	0	0	0	0	76	0	76
37	47	0	1	3.7	25.3	1	1	2	0	4	0	0	0	0	0	76	0	76
38	41	0	1	50	58	1	0	2	1	14	1	1	0	0	1	6	1	2
39	42	0	1	23.3	8.1	1	1	1	0	4.5	0	0	0	0	1	36	1	15
40	46	0	1	3.4	148.6	0	0	1	0	17	0	1	0	0	1	9	1	5
41	54	0	1	5	12	1	0	1	0	2.5	0	0	0	0	0	74	0	50
42	50	0	1	60500	18.1	1	0	2	0	2.5	0	0	0	0	1	30	1	26
43	53	0	1	11.7	6.4	1	0	2	0	5.5	1	0	0	0	1	6	1	5
44	51	0	1	70.4	23	1	0	1	0	5.5	1	0	0	0	0	74	0	74
45	43	0	1	60500	11.7	1	0	2	0	7	1	1	1	2	0	74	1	20
46	52	0	1	1000	100	1	0	1	0	13	1	0	0	0	1	7	1	2
47	31	0	1	60500	10.1	0	1	2	0	10	0	0	0	0	1	16	1	7
48	62	0	1	2.7	28.4	1	0	1	0	8	1	0	0	0	0	73	0	73
49	52	0	1	2.1	16.7	0	0	1	0	8	0	1	0	0	1	54	1	26
50	29	1	1	7.5	13.9	0	1	1	0	1.5	0	0	0	0	0	72	1	57
51	70	0	1	3.9	27.5	0	1	2	0	4	0	0	0	0	0	72	0	72
52	58	0	1	55030	37.8	1	0	1	0	13	0	1	1	1	0	72	0	72
53	47	0	1	1.5	22.2	1	1	1	0	1	0	0	1	2	0	72	0	72
54	64	0	1	4.1	15.9	0	1	2	0	7	0	0	0	0	0	72	0	72
55	62	0	1	193.5	29.7	1	0	1	0	3	0	0	0	0	1	26	1	23
56	51	0	1	5	13.4	1	0	1	0	4	0	0	0	0	0	71	0	71
57	38	0	1	274.5	44.9	1	0	1	0	10	0	1	0	0	0	71	0	71
58	60	0	1	60	29	1	0	1	0	3.5	0	0	0	0	0	71	0	71
59	48	0	1	26.9	17.9	0	1	1	0	8.5	1	0	0	0	0	71	0	71
60	61	1	1	8.8	4.6	1	0	1	0	1.5	0	0	0	0	0	71	0	71
61	61	0	1	25.9	72	1	1	2	0	4	0	0	0	0	0	71	0	71
62	52	1	1	2.8	6.8	1	0	1	0	2.5	0	0	0	0	0	71	0	71
63	57	0	1	3	18	1	0	1	0	4	0	0	1	2	0	70	0	70
64	48	0	1	11.7	0.6	1	0	1	0	1	0	0	0	0	0	70	0	70
65	56	1	0	6.8	77.5	0	0	2	0	6.5	0	1	1	1	0	70	1	6
66	58	1	1	110.2	80.5	1	0	1	0	4	1	0	0	0	0	70	0	70
67	48	0	1	9042	1.6	1	0	1	0	12	1	1	1	2	1	17	1	5
68	33	0	1	43541	15.7	1	0	1	0	18	0	0	0	0	1	20	1	13
69	62	0	1	100	59	1	0	1	0	4	0	0	0	0	0	69	0	69
70	45	0	1	374.8	70.5	1	1	2	0	12	1	1	1	2	1	18	1	6
71	47	0	1	15.4	25.3	1	0	1	0	9	0	0	1	1	0	69	0	69
72	36	0	1	86.6	7.3	1	1	2	0	2.5	0	0	0	0	0	69	0	69
73	64	0	1	30	38	1	0	2	0	4	0	0	0	0	0	68	0	68
74	61	0	1	7.2	47.3	1	0	1	0	4	0	0	0	0	0	68	0	68
75	58	0	1	1683	37.7	1	0	1	0	3	1	1	0	0	1	68	1	36
76	69	0	1	8	27	1	0	2	0	3	0	0	0	0	0	68	0	68
77	58	1	0	4617	48	1	0	1	0	7	1	1	0	0	1	15	1	13
78	52	0	1	70.8	41.9	0	0	2	0	7	0	1	0	0	1	17	1	14
79	63	0	1	34.5	0.8	1	0	1	0	9	1	0	0	0	1	66	1	51
80	39	0	1	15276	9	1	0	1	0	3.5	1	0	0	0	0	67	0	67
81	61	0	0	90	31	0	0	2	0	3.5	0	0	0	0	0	67	1	1
82	47	0	1	48.6	37.8	1	0	2	0	2	0	0	0	0	0	66	0	66
83	59	0	1	32.4	30	1	0	1	0	5	0	0	0	0	0	66	0	66
84	57	0	1	158.2	236.3	1	0	2	0	1.2	0	0	0	0	0	66	0	66
85	42	0	1	57	36.3	1	0	1	0	2	0	1	0	0	1	23	1	18
86	61	0	0	38.1	77.5	1	0	1	0	2	0	0	0	0	1	66	1	15
87	33	0	1	76.6	19.2	1	0	1	0	1.5	1	0	0	0	0	66	0	66
88	50	0	1	4691	31.7	1	1	1	0	11	1	0	0	0	0	66	0	66
89	53	0	1	60500	48	0	1	1	0	10	0	1	0	0	1	10	1	8
90	47	0	1	46628	18.9	0	0	2	1	6	1	1	0	0	1	9	1	2
91	54	0	1	1.1	12.8	1	1	2	0	3	0	1	0	0	0	66	1	27
92	43	0	1	19.4	9.4	1	0	1	0	6	0	0	0	0	0	66	0	66
93	46	0	0	1848	37.1	1	0	2	1	4.5	1	1	0	0	1	17	1	15
94	57	0	0	4.7	15.1	1	1	2	0	1	1	1	0	0	0	65	0	65
95	44	0	1	1033	2	1	0	1	0	2	0	1	0	0	0	65	0	65
96	63	0	1	5	20.5	1	1	2	0	1	0	0	0	0	0	65	0	65
97	49	0	1	18.1	14.9	1	0	2	0	2.5	0	0	0	0	0	65	0	65
98	58	0	0	3.4	11	0	0	1	0	6	0	1	0	0	0	65	0	65
99	47	0	1	2.6	57.9	1	0	2	0	4.5	0	0	0	0	0	65	0	65
100	35	0	1	8	12	1	0	1	0	4	1	1	0	0	1	43	1	12
101	57	0	1	60.1	25.5	1	1	1	0	1.5	0	0	0	0	0	65	0	65
102	62	1	1	106.3	18.5	1	0	2	0	4	0	0	0	0	0	65	0	65
103	69	1	1	1.3	118.6	1	0	2	0	2	1	0	0	0	0	64	0	64
104	75	0	1	566.5	12.1	1	0	2	1	15	1	1	0	0	1	38	1	28
105	38	0	0	43269	8.3	0	0	2	1	10	1	1	0	0	1	12	1	4
106	43	0	1	36.7	16.6	1	1	2	1	1	0	1	0	0	0	64	1	11
107	40	0	1	98.4	20.4	1	0	1	0	4.5	0	0	1	1	1	13	1	9
108	42	0	1	2.3	8	1	0	1	0	1.5	0	0	0	0	0	63	0	63
109	50	0	1	146.9	19.2	1	0	2	0	5.5	0	0	0	0	0	63	0	63
110	58	0	1	14.2	18.5	1	0	1	0	8	0	0	1	2	0	63	0	63
111	46	0	1	1240	81.6	1	1	2	0	10	1	1	0	0	0	63	1	18
112	60	1	1	107	2.2	0	1	1	0	6	1	0	0	0	1	15	1	10
113	61	0	1	29.7	116.6	1	0	1	0	1.5	0	0	0	0	0	62	0	62
114	74	0	0	5.8	20.7	1	0	1	0	0.6	0	0	0	0	0	62	0	62
115	60	0	1	127.9	27.3	1	0	2	1	6.5	1	0	0	0	0	62	1	22
116	53	0	1	3.2	52.6	1	0	1	0	2	0	0	0	0	0	62	0	62
117	64	1	0	170	68	1	0	1	0	4	1	1	0	0	1	48	0	48
118	53	0	0	4.9	39.6	1	0	2	0	2	0	0	0	0	0	62	0	62
119	61	1	0	1.5	15.5	1	0	2	0	3	1	1	1	1	0	62	1	26
120	53	0	1	4103	29.9	0	1	1	0	7	1	1	1	1	1	7	1	3
121	44	0	1	11	46.9	1	0	2	1	4	0	1	0	0	0	61	0	61
122	68	0	1	7.1	68.8	1	1	1	0	15	0	0	0	0	1	37	1	28
123	48	0	0	9.8	27.3	1	0	1	0	2.5	0	1	0	0	0	61	0	37
124	53	0	1	3740	100.2	1	1	2	1	10	1	0	1	1	1	40	1	12
125	41	0	1	62.6	8.4	1	0	2	1	8	0	1	0	0	1	17	1	9
126	51	0	1	8	18	1	0	1	0	2	0	0	0	0	0	61	0	61
127	47	0	1	115.5	13.7	1	1	2	0	2	1	1	0	0	0	60	0	60
128	60	0	1	1.1	16.9	1	0	2	0	5	0	1	1	1	0	60	1	19
129	64	0	1	660.2	39.6	1	0	2	0	1	0	1	1	2	1	30	1	21
130	48	0	1	2860	336.6	1	0	1	0	6	1	0	0	0	1	11	1	5
131	39	0	1	46.9	39.8	0	0	1	0	10	0	1	0	0	0	60	0	60
132	42	0	1	1652	22.7	0	0	1	0	10	1	1	1	1	1	10	1	5
133	51	0	1	4.8	16	1	0	1	0	12	0	0	1	2	1	30	1	6
134	58	1	1	1.9	14.1	1	0	1	0	3	0	0	0	0	0	60	0	60
135	66	0	1	16.5	42.2	1	0	1	0	3.5	0	0	0	0	0	60	0	60
136	61	0	1	3.2	8.3	1	0	2	0	1.5	0	0	0	0	0	60	0	60
137	58	0	1	37594	2492	1	0	1	0	7.5	1	0	0	0	0	60	1	17
138	51	0	1	60500	233.9	0	0	2	0	6	1	1	1	1	1	8	1	5
139	66	0	0	0.7	6.7	1	1	2	0	11	1	1	1	2	0	59	0	59
140	55	0	1	1446	66.2	1	0	2	0	3.5	0	1	0	0	1	10	1	8
141	48	0	1	9.3	17.6	1	0	2	1	6	0	0	0	0	0	59	0	59
142	53	0	1	5.5	321.8	0	1	1	0	3.5	0	0	0	0	0	59	0	59
143	73	0	1	20.6	48.1	1	0	1	0	5	0	0	0	0	1	47	0	47
144	31	0	1	2.7	32.2	1	1	2	0	6	1	0	0	0	0	59	1	21
145	59	0	1	532.1	33.6	1	0	2	0	3.5	0	1	1	1	1	36	1	8
146	58	0	1	8	29	1	0	1	0	4	0	0	0	0	0	59	0	59
147	53	0	1	10.6	62	1	1	2	0	8	1	1	1	1	0	59	0	59
148	51	0	1	15.9	19.2	1	0	2	0	2.5	0	1	0	0	0	59	0	59
149	57	0	1	20.2	16.5	1	0	1	0	1	0	0	0	0	0	59	0	59
150	38	0	1	230	210	1	1	2	0	6	0	1	0	0	1	22	1	6
151	40	0	1	11.5	23.2	1	0	1	0	12	0	1	1	1	0	58	1	13
152	32	0	1	3158	42.6	1	0	1	0	6.5	0	0	0	0	0	58	0	58
153	31	0	1	25094	104	1	0	2	0	1.5	1	1	0	0	0	58	0	58
154	63	0	1	296.5	60.3	1	0	1	0	2.5	0	0	0	0	0	57	0	57
155	64	0	1	3.5	44.8	1	0	1	0	3	0	0	0	0	0	57	0	57
156	31	0	1	13	5	1	0	2	0	2.2	0	0	0	0	1	9	1	2
157	38	0	1	40522	51.4	1	0	2	1	17	0	1	0	0	1	9	1	2
158	51	0	1	60500	25.3	1	0	1	0	15	1	1	1	1	1	33	1	4
159	44	0	1	170	28.2	1	1	2	0	3	1	0	0	0	1	21	1	9
160	54	0	1	865	1.7	1	0	1	0	1	0	0	0	0	0	57	0	57
161	53	0	0	3.8	908.2	1	0	1	0	1.5	0	0	0	0	0	57	0	57
162	44	0	1	336.9	27	0	0	1	0	4.5	1	0	0	0	0	56	0	56
163	46	0	1	5.9	39.9	1	0	1	0	3.5	0	0	0	0	0	56	0	56
164	55	0	1	3537	31.1	1	0	1	0	3.5	0	0	0	0	0	56	0	56
165	43	0	1	329	133.9	1	0	1	0	14	1	0	1	1	1	9	1	5
166	40	0	1	4.1	11.5	1	0	2	0	2	0	0	0	0	0	56	0	56
167	53	1	1	3.7	10.6	0	0	1	0	2.2	0	0	0	0	0	56	0	56
168	45	0	1	1928	93	1	0	1	0	4	1	1	0	0	0	56	0	56
169	54	0	1	2.1	11.7	1	0	1	0	4	0	0	0	0	0	56	0	56
170	60	0	1	6.3	76.5	1	0	2	0	7	0	0	0	0	0	56	0	56
171	65	0	1	1.6	11.5	1	1	2	0	4	0	0	0	0	0	56	0	56
172	75	0	0	1189	0.6	1	0	2	1	3	1	1	0	0	0	56	0	56
173	59	0	1	232.4	96.5	1	0	2	0	1.2	0	0	0	0	1	25	1	19
174	51	0	1	12	10	1	0	2	0	4	0	1	1	1	1	21	1	17
175	60	0	1	28.6	10.4	1	0	2	0	6	1	0	0	0	0	55	0	55
176	64	1	1	55	58	1	0	1	0	6	1	0	0	0	1	43	1	7
177	54	0	1	20.1	0.6	1	0	1	0	4	0	0	0	0	0	54	0	54
178	50	0	1	55.7	17	1	0	2	0	7.5	1	0	0	0	1	19	1	4
179	60	0	1	14.2	60.1	1	0	1	0	2.5	0	0	0	0	0	54	1	8
180	46	0	0	3327	54.8	1	0	1	0	2.5	1	0	0	0	0	54	1	19
181	60	0	1	8	26	1	1	2	0	3	0	1	0	0	1	53	1	34
182	50	0	1	76.4	21.9	1	1	1	0	6.5	1	0	1	2	0	54	1	7
183	39	0	1	15125	17.1	1	0	2	0	2	1	1	1	1	0	54	0	54
184	50	0	1	7425	6.8	1	0	2	1	3.5	0	1	0	0	1	30	1	23
185	54	0	1	2.5	9.9	1	0	1	0	1.8	0	0	0	0	0	54	0	54
186	54	0	1	16.3	44.9	1	0	1	0	2	0	0	0	0	0	54	0	54
187	61	0	1	4.8	0.8	1	1	1	0	4	1	0	0	0	1	20	1	12
188	54	1	1	5	18	1	0	1	0	1.5	0	0	0	0	0	53	0	53
189	62	0	1	2284	17.6	1	0	1	0	4.5	1	0	0	0	0	53	0	53
190	42	1	1	15.7	23.6	1	0	2	0	3.5	0	0	0	0	0	53	1	12
191	43	1	1	5.3	42.4	1	0	1	0	2	0	0	0	0	0	53	0	53
192	44	0	1	4788	1.1	1	0	1	0	6	1	1	0	0	0	53	0	53
193	51	0	1	36.7	10.8	1	0	1	0	2	0	0	0	0	0	53	0	53
194	34	0	1	4.8	230.7	1	1	2	1	4.5	0	1	0	0	1	24	1	8
195	41	0	1	7.9	22.6	0	1	2	0	3	0	0	0	0	0	52	0	52
196	56	0	1	1873	235.3	1	0	2	0	4.5	0	0	0	0	1	18	1	10
197	55	1	1	21503	18.5	1	0	2	0	6	1	0	0	0	0	52	0	52
198	54	0	1	3.1	11.5	1	1	1	0	6	1	0	0	0	0	52	1	41
199	40	0	1	697	13.8	1	0	1	0	2.5	0	0	0	0	0	52	0	52
200	54	0	1	4.1	0.8	1	0	1	0	4	0	0	0	0	0	52	0	52
201	55	0	1	3.1	8.4	1	1	1	0	4	1	0	0	0	0	52	0	52
202	57	0	1	917.7	570.4	1	1	1	0	3	0	0	1	1	1	28	1	5
203	54	0	1	5.2	72.1	1	0	2	0	1.8	0	0	0	0	0	52	0	52
204	54	0	1	17.5	46	1	0	2	1	4	0	0	0	0	0	52	0	52
205	41	1	1	36.2	11.8	1	0	1	0	2.5	1	0	0	0	0	51	0	51
206	56	0	1	388.9	26.3	1	1	1	0	5	0	0	0	0	1	27	1	4
207	47	0	1	4	5	1	0	1	0	1.8	0	0	0	0	0	51	0	51
208	30	0	1	1900	761.5	0	1	1	0	5	0	0	0	0	0	51	0	51
209	54	0	1	5.6	86.6	1	0	1	0	1.2	0	0	0	0	0	51	0	51
210	58	0	1	1831	14.1	1	1	2	0	2	1	0	0	0	0	51	0	51
211	63	0	0	110.8	38.8	1	0	2	1	5	0	0	0	0	0	51	1	17
212	44	0	1	11.2	37	1	0	1	0	15	0	1	0	0	0	51	0	51
213	55	0	1	13.7	28.6	1	0	2	0	2.5	0	0	0	0	0	51	0	51
214	55	0	1	2.4	9.9	1	0	1	0	2	0	0	0	0	0	51	0	51
215	36	0	1	6848	14.6	1	0	2	1	9.5	1	1	1	1	1	11	1	4
216	57	1	1	46524	32	1	0	1	0	7.5	0	0	0	0	0	50	0	50
217	37	0	1	9.4	17.4	0	0	1	0	0.3	0	0	0	0	0	50	0	50
218	50	0	1	298.6	39.2	1	0	1	0	4	0	0	0	0	0	50	0	50
219	51	0	1	2744	67.6	1	0	2	0	1.5	1	0	0	0	1	6	1	3
220	43	0	1	6	14	1	0	2	0	4.5	0	0	0	0	0	50	0	50
221	66	0	1	640.1	10.9	1	0	2	1	13	0	0	1	1	1	6	1	3
222	43	0	1	2.1	15.7	1	0	1	0	2	0	0	0	0	0	50	0	50
223	47	1	1	5.1	21.6	1	0	1	0	2.8	0	0	0	0	1	26	0	26
224	57	0	1	61.6	1.4	1	0	1	0	5.5	0	1	0	0	0	50	0	50
225	60	0	0	30.6	20	1	0	2	0	4	1	1	1	1	1	5	1	2
226	36	0	1	76	52	1	0	1	0	4.5	0	0	0	0	0	50	0	50
227	42	0	1	156.6	12	1	0	1	0	4.5	0	0	0	0	0	50	0	50
228	51	0	1	80.6	36.5	1	0	1	0	4	1	1	0	0	0	50	0	50
229	59	1	1	5	18	1	0	1	0	2	0	0	0	0	0	50	0	50
230	52	0	1	3.4	17.1	1	0	1	0	2.5	0	0	0	0	0	50	0	50
231	41	0	1	5.7	32.9	1	0	1	0	7	0	0	0	0	0	50	0	50
232	47	0	1	6.2	17.2	1	0	1	0	5	1	1	0	0	1	31	1	25
233	48	0	1	13.8	0.9	1	0	2	1	3.5	0	1	0	0	1	25	1	13
234	44	0	1	18053	15.9	1	0	2	1	5	1	1	0	0	1	17	1	6
235	65	1	1	67.6	84.9	0	0	2	0	11	0	0	0	0	1	12	1	6
236	39	0	0	21.3	0.9	0	1	1	0	3	0	0	0	0	1	29	1	23
237	66	0	1	26.9	44.4	1	0	1	0	2.5	0	0	0	0	0	49	0	49
238	52	0	1	216.4	36.5	1	1	2	0	4.5	0	0	1	1	1	21	1	17
239	60	0	0	11439	63.7	1	0	1	0	5	1	1	0	0	1	25	1	5
240	49	1	1	2863	9.1	1	0	1	0	6	0	0	1	1	1	25	1	13
241	67	0	1	22	98.8	1	1	2	0	5	0	0	0	0	0	48	0	48
242	22	0	1	933	5.5	1	0	1	0	3	0	1	0	0	0	48	0	48
243	46	0	0	9.4	0.6	1	0	2	0	5	0	0	1	1	1	26	1	12
244	37	0	1	24.5	9.1	1	0	1	0	7	1	0	1	1	0	48	0	48
245	43	0	1	60500	0.7	1	0	2	0	10	0	1	1	1	1	7	1	3
246	51	1	1	105.7	21.8	1	0	1	0	11	0	1	1	1	1	30	1	9
247	42	0	1	51.1	19.9	1	0	1	0	2.5	0	0	0	0	0	48	0	48
248	54	0	1	9	48	1	0	1	0	4	0	1	0	0	1	36	1	29
249	48	0	1	105.5	31.3	1	0	2	0	9	0	0	1	1	0	48	0	48
250	48	0	1	12.7	28	1	1	1	0	5	1	0	0	0	0	48	0	48
251	50	0	1	139	278	1	0	2	0	10	1	1	0	0	1	8	1	5
252	46	0	1	12386	173.7	1	1	2	0	5	0	1	1	2	1	36	1	10
253	50	0	0	2319	22.7	1	0	1	0	4	1	1	0	0	0	48	0	48
254	58	0	1	1.4	10.4	1	0	1	0	3.5	0	0	0	0	0	48	0	48
